# Supplementary material for: Acute Antiplatelet Effects of an Oleocanthal-Rich Olive Oil in Type II Diabetic Patients: A Postprandial Study
Source: Int J Mol Sci. 2024 Jan 11;25(2):908. doi: 10.3390/ijms25020908 (PMC10815739; doi:10.3390/ijms25020908)
Supplement: Supplementary file 1 [file ijms-25-00908-s001.zip]

Archive with 1 entries (1 files):
- ijms-2780487-supplementary.pdf
